# Supplementary material for: Neurotoxicity and Intestinal Microbiota Dysbiosis in the Chinese Mitten Crab (Eriocheir sinensis) Induced by Anatoxin-a: A Microbiota–Intestine–Brain Axis Perspective
Source: Microorganisms. 2025 Oct 15;13(10):2380. doi: 10.3390/microorganisms13102380 (PMC12565913; doi:10.3390/microorganisms13102380)
Supplement: Supplementary file 1 [file microorganisms-13-02380-s001.zip]

Archive with 3 entries (3 files):
- Figure S1 and S2.pdf
- Table S1 and S2.pdf
- Details of intestinal  microbiome analysis.pdf
